# Supplementary material for: Community Structure of Lithotrophically-Driven Hydrothermal Microbial Mats from the Mariana Arc and Back-Arc
Source: Front Microbiol. 2017 Aug 28;8:1578. doi: 10.3389/fmicb.2017.01578 (PMC5609546; doi:10.3389/fmicb.2017.01578)
Supplement: Supplementary file 1 [file Table1.XLSX]

## Sheet: Supplemental Table 1
Supplemental Table 1. Top BLAST hits of the abundant unclassified Gammaproteobacteria to the nucleotide collection (nr/nt) and SSU ribosomal RNA databases.
	nucleotide collection (nr/nt) database					SSU ribosomal RNA database
OTU	Top hit identification	% identity	E-value	Bit score		Type strain	Type strain metabolism	Top hit identification	% identity	E-value	Bit score
004	gb|FJ497398|	98.821	0	756		Spongiibacter marinus strain DSM 17750	Heterotrophic	NR_118015	92.254	3.71e-171	599
4	gi|222427821|gb|FJ497325|;gi|222427867|gb|FJ497371|	98.821	0	756
4	gi|375152515|gb|JQ287654|	98.585	0	750
4	gi|375152513|gb|JQ287652|	98.585	0	750
4	gi|375152509|gb|JQ287648|	98.585	0	750
4	gi|222427861|gb|FJ497365|	98.585	0	750
4	gi|222427830|gb|FJ497334|	98.588	0	750
4	gi|375152507|gb|JQ287646|	98.349	0	745
4	gi|222427884|gb|FJ497388|	98.349	0	745
4	gi|222427815|gb|FJ497319|;gi|222427877|gb|FJ497381|	98.349	0	745
009	gb|FJ640816|	96.927	0	710		Thioalkalispira microaerophila strain ALEN 1	Sulfur-oxidizing	NR_025239	89.412	2.95e-152	536
9	gi|157366645|gb|EF644813|	96.454	0	699
9	gi|115500598|dbj|AB247884|	95.745	0	682
9	gi|28208252|dbj|AB100006|	93.427	6.04e-177	630
9	gi|157366637|gb|EF644805|	91.784	3.69e-164	588
9	gi|374279062|gb|JQ287330|;gi|374279067|gb|JQ287335|	91.569	1.72e-162	582
9	gi|219986729|gb|FJ535330|	91.569	1.72e-162	582
9	gi|222428101|gb|FJ497605|	91.335	7.98e-161	577
9	gi|1033478587|dbj|LC131141|	90.676	8.04e-156	560
9	gi|118501035|gb|DQ925905|	90.61	8.04e-156	560
020	gb|KT460324|	99.497	0	725		Thiohalobacter thiocyanaticus strain HRh1	Sulfur-oxidizing	NR_116699	94.221	6.16e-174	608
20	gi|526132060|gb|KF268832|	99.497	0	725
20	gi|426264079|gb|JX905991|	99.497	0	725
20	gi|425025437|emb|HF558580|	99.497	0	725
20	gi|333353975|gb|JF774779|	99.497	0	725
20	gi|379334599|gb|JQ579995|	99.497	0	725
20	gi|333799396|emb|FR851685|	99.497	0	725
20	gi|333799019|emb|FR851506|	99.497	0	725
20	gi|229558262|gb|FJ905698|	99.497	0	725
20	gi|529278226|gb|KC925178|	99.246	0	719
20	gi|333799442|emb|FR851731|	99.246	0	719
030	dbj|AB831349|	99.291	0	765		Sedimenticola thiotaurini strain SIP-G1	Sulfur-oxidizing	NR_136790	90.78	3.76e-161	566
30	gi|544166690|gb|KF624178|	99.054	0	760
30	gi|544166862|gb|KF624350|	98.818	0	754
30	gi|544166860|gb|KF624348|	98.818	0	754
30	gi|544166850|gb|KF624338|	98.818	0	754
30	gi|27529671|emb|AJ535246|	98.818	0	754
30	gi|844683825|gb|KR813981|	98.582	0	749
30	gi|169788276|emb|AM501863|	98.582	0	749
30	gi|325550979|gb|HQ703831|	98.345	0	743
30	gi|348591043|emb|FN553607|	98.345	0	743
035	emb|LN589523|	96.948	0	712		Thioprofundum lithotrophicum strain 106	Sulfur-oxidizing	NR_112829	90.566	6.29e-159	558
35	gi|697634762|emb|LN589496|	96.948	0	712
35	gi|697634755|emb|LN589490|	96.948	0	712
35	gi|697634736|emb|LN589478|	96.948	0	712
35	gi|697634731|emb|LN589474|	96.948	0	712
35	gi|367058391|gb|JN873949|	96.948	0	712
35	gi|289157418|gb|GQ119472|	95.519	0	676
35	gi|697634813|emb|LN589530|	95.294	0	673
35	gi|697634800|emb|LN589520|	95.294	0	673
35	gi|89001411|gb|DQ394903|	92.506	3.66e-169	604
037	gb|KR920926|	97.4	0	721		Thioprofundum lithotrophicum strain 106	Sulfur-oxidizing	NR_112829	92.435	7.97e-173	604
37	gi|597719464|gb|KJ197761|	9763	0	715
37	gi|333799123|emb|FR851610|	9763	0	715
37	gi|139006503|dbj|AB294933|	9763	0	715
37	gi|844683739|gb|KR813895|	96.69	0	704
37	gi|874347130|gb|KM356262|	96.69	0	704
37	gi|315441001|gb|HQ588525|	96.69	0	704
37	gi|307777442|gb|HQ153963|	96.69	0	704
37	gi|291196569|emb|FN597373|	96.69	0	704
043	gb|JN977144|	99.763	0	774		Wenzhouxiangella marina strain Ma-11	Heterotrophic	NR_136878	93.396	1.7e-179	627
43	gi|376315693|emb|HE648378|	99.526	0	769
43	gi|229558218|gb|FJ905654|	99.526	0	769
43	gi|417351433|gb|JX948602|	99.289	0	763
43	gi|306422251|emb|FM211760|	99.289	0	763
43	gi|530722801|gb|KF440299|	98.815	0	752
43	gi|646228982|gb|KJ616084|	98.578	0	747
43	gi|530722790|gb|KF440288|	98.578	0	747
43	gi|472054317|gb|KC631584|	98.578	0	747
43	gi|472054283|gb|KC631550|	98.578	0	747
046	gb|KM042683|	100	0	782		Halochromatium salexigens strain 6310	Mixotrophic	NR_036810	89.362	3.81e-151	532
46	gi|686483473|gb|KM042669|	100	0	782
46	gi|686483295|gb|KM042491|	100	0	782
46	gi|697634857|emb|LN589557|	99.764	0	776
46	gi|686483257|gb|KM042453|	100	0	767
46	gi|219842021|dbj|AB476207|	99.291	0	765
46	gi|219842020|dbj|AB476206|	99.291	0	765
46	gi|697634842|emb|LN589548|	98.582	0	749
46	gi|558762997|gb|KF616774|;gi|874347312|gb|KM356444|	97.642	0	726
46	gi|807068379|gb|KP896640|	96.462	0	699
048	emb|LN589563|	99.054	0	760		Bacterioplanes sanyensis strain GYP-2	Heterotrophic	NR_126264	92	1.72e-169	593
48	gi|697634811|emb|LN589528|	99.054	0	760
48	gi|697634778|emb|LN589506|	99.054	0	760
48	gi|283482083|emb|AM998251|	98.341	0	741
48	gi|283476259|emb|AM998029|	9804	0	736
48	gi|169908171|gb|EU491798|	9804	0	736
48	gi|409892881|gb|JX984127|;gi|409892882|gb|JX984128|	97.867	0	730
48	gi|162135666|gb|EU287418|	97.867	0	730
48	gi|162135636|gb|EU287388|	97.867	0	730
48	gi|162135631|gb|EU287383|	97.867	0	730
049	gb|FJ497359|	100	0	782		Marinicella litoralis strain KMM 3900	Heterotrophic	NR_112913	90.141	1.36e-155	547
49	gi|222428105|gb|FJ497609|	99.764	0	778
49	gi|529367197|dbj|AB842284|	98.582	0	749
49	gi|374279197|gb|JQ287465|	9809	0	737
49	gi|807068423|gb|KP896684|	97.872	0	732
49	gi|544166931|gb|KF624419|	97.877	0	732
49	gi|760236126|gb|KP183002|	97.642	0	726
49	gi|756983384|dbj|AB981800|	97.412	0	721
49	gi|686483266|gb|KM042462|	97.4	0	721
49	gi|374279204|gb|JQ287472|	97.4	0	721
055	dbj|AB831336|	99.527	0	771		Pseudomonas endophytica strain BSTT44	Heterotrophic	NR_136473	91.038	2.25e-163	573
55	gi|209963223|gb|FJ264669|	99.527	0	771
55	gi|35396483|gb|AY211757|	99.527	0	771
55	gi|844683967|gb|KR814123|	99.291	0	765
55	gi|299766191|gb|GU197422|	99.291	0	765
55	gi|299766190|gb|GU197421|	99.291	0	765
55	gi|335346216|gb|JF902958|	99.054	0	760
55	gi|224714833|gb|FJ717253|	98.818	0	754
55	gi|90991602|dbj|AB240720|	98.818	0	754
55	gi|335346196|gb|JF902938|	98.582	0	749
080	gb|GU197441|	97.636	0	726		Sedimenticola thiotaurini strain SIP-G1	Sulfur-oxidizing	NR_136790	91.509	3.73e-166	582
80	gi|169265008|dbj|AB426381|	97.412	0	723
80	gi|80978535|gb|DQ228657|	97.412	0	723
80	gi|315440842|gb|HQ588366|	97.4	0	721
80	gi|73759839|dbj|AB175548|	97.4	0	721
80	gi|530722761|gb|KF440259|	9763	0	715
80	gi|299766181|gb|GU197412|	9763	0	715
80	gi|222427856|gb|FJ497360|	9763	0	715
80	gi|222427775|gb|FJ497279|	9763	0	715
80	gi|207707724|gb|FJ001800|	96.927	0	710
80	gi|307567824|gb|HQ163676|	96.69	0	704
085	gb|KM018594|	98.1	0	737		Sedimenticola thiotaurini strain SIP-G1	Sulfur-oxidizing	NR_136790	91.274	1.74e-164	577
85	gi|685510331|gb|KM018592|	9809	0	737
85	gi|685510292|gb|KM018553|	9809	0	737
85	gi|685510271|gb|KM018532|	9809	0	737
85	gi|685510288|gb|KM018549|	97.872	0	732
85	gi|685510284|gb|KM018545|	97.872	0	732
85	gi|685510293|gb|KM018554|	97.872	0	730
85	gi|685510281|gb|KM018542|	97.636	0	726
85	gi|308367997|gb|HQ203915|	97.4	0	721
85	gi|270282929|gb|GQ413020|	97.406	0	721
114	gb|FJ535296|	96.706	0	704		Rheinheimera tuosuensis strain TS-T4	Heterotrophic	NR_133840	89.202	1.77e-149	527
114	gi|401661960|emb|FR847879|	95.059	0	665
114	gi|401661959|emb|FR847878|	94.824	0	660
114	gi|401661958|emb|FR847877|	94.588	0	654
114	gi|85001917|gb|DQ337099|	90.802	1.73e-157	566
114	gi|846465101|gb|KP944339|	90.61	8.04e-156	560
114	gi|333799106|emb|FR851593|	90.61	8.04e-156	560
114	gi|300807009|emb|FR667339|	90.376	3.74e-154	555
114	gi|846469779|gb|KP949017|	90.046	6.26e-152	547
114	gi|374305468|gb|JQ236504|	90.094	6.26e-152	547
114	gi|697255917|emb|LN528189|	89.882	8e-151	544
121	emb|LN589480|	99.527	0	771		Thiohalophilus thiocyanatoxydans strain HRhD 2	Sulfur-oxidizing	NR_043875	90.824	1.35e-160	564
121	gi|686483457|gb|KM042653|	99.527	0	771
121	gi|686483456|gb|KM042652|	99.527	0	771
121	gi|686483394|gb|KM042590|	99.527	0	771
121	gi|686483351|gb|KM042547|	99.527	0	771
121	gi|686483334|gb|KM042530|	99.527	0	771
121	gi|686483296|gb|KM042492|	99.527	0	771
121	gi|686483285|gb|KM042481|	99.527	0	771
121	gi|686483268|gb|KM042464|	99.527	0	771
121	gi|686483251|gb|KM042447|	99.527	0	771
153	gb|AY883934|	99.291	0	765		Thioprofundum lithotrophicum strain 106	Sulfur-oxidizing	NR_112829	89.125	1.77e-149	527
153	gi|62184252|gb|AY883933|	99.054	0	761					Evolutionary relationships of attached and free-living vacuolate, sulfur-oxidizing from hydrothermal vents and cold seeps
153	gi|45862220|gb|AY496953|	99.054	0	760					Gammaproteo; Thiotrichales; Thiotrichaceae; Candidatus Marithrix; Candidatus Marithrix sessilis
153	gi|401661955|emb|FR847874|	98.818	0	754
153	gi|330367528|emb|FR827864|	98.818	0	754
153	gi|327410032|emb|FR670387|	98.585	0	749
153	gi|332163942|emb|FR666859|	9809	0	737
153	gi|51173039|gb|AY592923|	97.872	0	732
153	gi|51173033|gb|AY592917|	97.872	0	732
153	gi|51173026|gb|AY592910|	97.872	0	732
161	gb|FJ497623|	92.706	0	610		Thiohalomonas denitrificans strain HLD 2	Sulfur-oxidizing	NR_044097	88.416	6.43e-144	508
161	gi|544166697|gb|KF624185|	92.453	3.66e-169	604
161	gi|222428068|gb|FJ497572|	92.471	3.66e-169	604
161	gi|121717868|gb|DQ909347|	92.254	1.7e-167	599
161	gi|698376644|gb|KM216837|	91.726	3.69e-164	588
161	gi|124507353|gb|EF371481|	91.529	1.72e-162	582
161	gi|348591525|emb|FN554084|	91.294	2.87e-160	575
161	gi|568402151|gb|KF741467|	91.059	3.71e-159	571
161	gi|222427794|gb|FJ497298|	9101	3.71e-159	571
161	gi|154126552|gb|EF687204|	91.08	3.71e-159	571
230	emb|LN589561|	97.4	0	721		Thiohalophilus thiocyanatoxydans strain HRhD 2	Sulfur-oxidizing	NR_043875	90.164	1.36e-155	547
230	gi|697634799|emb|LN589519|	97.4	0	721
230	gi|697634765|emb|LN589498|	97.4	0	721
230	gi|51173029|gb|AY592913|	95.283	0	671
230	gi|697634872|emb|LN589568|	95.047	0	665
230	gi|686483457|gb|KM042653|	95.047	0	665
230	gi|686483456|gb|KM042652|	95.047	0	665
230	gi|686483394|gb|KM042590|	95.047	0	665
230	gi|686483351|gb|KM042547|	95.047	0	665
230	gi|686483334|gb|KM042530|	95.047	0	665
OTU233	gi|172073046|gb|EU418684|	91.355	2.22e-161	579
OTU233	gi|1022721656|gb|KX082664|	91.08	1.03e-159	573
OTU233	gi|451319920|gb|KC465672|	9101	1.03e-159	573
OTU233	gi|364772097|gb|JN535091|	91.08	1.03e-159	573
OTU233	gi|364744655|gb|JN519365|	9101	1.03e-159	573
OTU233	gi|321171769|gb|HQ191035|	91.08	3.71e-159	571
OTU233	gi|854907441|gb|KP681284|	90.867	4.8e-158	568
OTU233	gi|772393367|gb|KP174458|	90.888	4.8e-158	568
OTU233	gi|747174643|gb|KM823666|	90.867	4.8e-158	568
